# Supplementary material for: Posttraumatic Stress Disorder and Handgrip Strength Among World Trade Center Firefighters and Emergency Medical Responders
Source: Int J Environ Res Public Health. 2026 Mar 25;23(4):413. doi: 10.3390/ijerph23040413 (PMC13116488; doi:10.3390/ijerph23040413)
Supplement: Supplementary file 1 [file ijerph-23-00413-s001.zip]

Archive with 1 entries (1 files):
- ijerph-4099269-supplementary.pdf
